# Supplementary material for: Cooperative transport mechanism of human monocarboxylate transporter 2
Source: Nat Commun. 2020 May 15;11:2429. doi: 10.1038/s41467-020-16334-1 (PMC7228944; doi:10.1038/s41467-020-16334-1)
Supplement: Supplementary file 7 — Source Data [file 41467_2020_16334_MOESM7_ESM.xlsx]

## Sheet: Figure 1b
Figure 1b
															AVE	STDEV	n	SEM		t-test
		Parameter 1	Parameter 2	Parameter 3	Parameter 4	Parameter 5	Parameter 6	Parameter 7	Parameter 8	Parameter 9	Parameter 10	Parameter 11	Parameter 12
	Influx_MCT2	0.014073	0.019888	0.014779	0.019615	0.019662	0.024659	0.014306	0.027543	0.023473	0.01939	0.019153	0.01833		0.0195726	0.00412791	12	0.00119162
	Normalized	1.19281	1.68569	1.25265	1.66255	1.66653	2.09007	1.21256	2.33452	1.98955	1.64348	1.62339	1.55363		1.65895	0.349877	12	0.101001
		Parameter 1	Parameter 2	Parameter 3	Parameter 4	Parameter 5	Parameter 6
	Influx_Negative	0.011373	0.011131	0.013635	0.010459	0.011666	0.012525								0.0117982	0.00112596	6	0.000459672		0.00019423
	Normalized	0.963963	0.943452	1.15569	0.886494	0.988798	1.06161								1	0.0954354	6	0.0389613		0.00019423
		Parameter 1	Parameter 2	Parameter 3	Parameter 4	Parameter 5	Parameter 6	Parameter 7	Parameter 8	Parameter 9	Parameter 10
	Efflux_MCT2	-0.043362	-0.033295	-0.042805	-0.040616	-0.017547	-0.046878	-0.014037	-0.015101	-0.045271	-0.03654
	ABS	0.043362	0.033295	0.042805	0.040616	0.017547	0.046878	0.014037	0.015101	0.045271	0.03654				0.0335452	0.0130516	10	0.00412728
	Normalized	2.39302	1.83745	2.36228	2.24148	0.968367	2.58706	0.77466	0.833379	2.49837	2.01653				1.85126	0.720279	10	0.227772
		Parameter 1	Parameter 2	Parameter 3	Parameter 4	Parameter 5
	Efflux_Negative	-0.019413	-0.018363	-0.018923	-0.015237	-0.018665
	ABS	0.019413	0.018363	0.018923	0.015237	0.018665									0.0181202	0.00165714	5	0.000741094		0.0113409
	Normalized	1.07135	1.0134	1.0443	0.840885	1.03007									1	0.0914525	5	0.0408988		0.0113409

## Sheet: Figure 1d
Figure 1d
										AVE	STDEV	n	SEM		t-test
		Parameter 1	Parameter 2	Parameter 3	Parameter 4	Parameter 5	Parameter 6
	MCT2	-0.021696	-0.014222	-0.012917	-0.01583	-0.015579	-0.013275					6
	ABS	0.021696	0.014222	0.012917	0.01583	0.015579	0.013275			0.0155865	0.0032161	6	0.00131297
	Normalized	3.50384	2.29681	2.08605	2.5565	2.51596	2.14387			2.51717	0.51939	6	0.21204
		Parameter 1	Parameter 2	Parameter 3	Parameter 4	Parameter 5	Parameter 6	Parameter 7
	Negative	-0.003201	-0.0076213	-0.0052	-0.0079	-0.007254	-0.0058887	-0.0062795				7
	ABS	0.003201	0.0076213	0.0052	0.0079	0.007254	0.0058887	0.0062795		0.00619207	0.00163899	7	0.000619481		1.47732e-05
	Normalized	0.516951	1.23082	0.839784	1.27583	1.1715	0.951006	1.01412		1	0.264692	7	0.100044		1.47732e-05

## Sheet: Figure 1g
Figure 1g
								AVE	STDEV	n	SEM
		Parameter 1	Parameter 2	Parameter 3
	MCT2	1.68096	1.71669	1.64497				1.68087	0.0358601	3	0.0207038

## Sheet: Figure 1h
Figure 1h
								AVE	STDEV	n	SEM
		Parameter 1	Parameter 2	Parameter 3
	MCT2	0.04608	0.03338	0.04705				0.04217	0.0076278	3	0.00440391

## Sheet: Figure 3d
Figure 3d
															AVE	STDEV	n	SEM		t-test
		Parameter 1	Parameter 2	Parameter 3	Parameter 4	Parameter 5	Parameter 6	Parameter 7	Parameter 8	Parameter 9	Parameter 10	Parameter 11	Parameter 12
	WT	0.014073	0.019888	0.014779	0.019615	0.019662	0.024659	0.014306	0.027543	0.023473	0.01939	0.019153	0.01833		0.0195726	0.00412791	12	0.00119162
	Normalization	1.19281	1.68569	1.25265	1.66255	1.66653	2.09007	1.21256	2.33452	1.98955	1.64348	1.62339	1.55363		1.65895	0.349877	12	0.101001
		Parameter 1	Parameter 2	Parameter 3	Parameter 4	Parameter 5	Parameter 6
	Negative	0.011373	0.011131	0.013635	0.010459	0.011666	0.012525								0.0117982	0.00112596	6	0.000459672		0.00019423
	Normalization	0.963963	0.943452	1.15569	0.886494	0.988798	1.06161								1	0.0954354	6	0.0389613		0.00019423
		Parameter 1	Parameter 2	Parameter 3	Parameter 4	Parameter 5	Parameter 6	Parameter 7
	W18A	0.015702	0.0031573	0.00167	0.0079891	0.0029129	0.0018097	0.014557							0.00682829	0.00606113	7	0.00229089		2.07162e-05
	Normalization	1.33088	0.267609	0.141547	0.677148	0.246894	0.153388	1.23384							0.578758	0.513735	7	0.194174		2.07162e-05
		Parameter 1	Parameter 2	Parameter 3	Parameter 4	Parameter 5	Parameter 6	Parameter 7
	W20A	0.0016785	0.0034626	0.017844	0.0077392	0.0025596	0.012717	0.0016137							0.00680209	0.006326	7	0.002391		2.62874e-05
	Normalization	0.142268	0.293486	1.51244	0.655966	0.216949	1.07788	0.136775							0.576538	0.536185	7	0.202659		2.62874e-05
		Parameter 1	Parameter 2	Parameter 3	Parameter 4	Parameter 5
	R143A	0.0072829	0.0014159	0.00094638	0.01032	0.0011263									0.0042183	0.00432267	5	0.00193316		2.53195e-06
	Normalization	0.617291	0.12001	0.0802142	0.874712	0.095464									0.357538	0.366385	5	0.163852		2.53195e-06
		Parameter 1	Parameter 2	Parameter 3	Parameter 4	Parameter 5	Parameter 6	Parameter 7	Parameter 8
	N147A	0.0067218	0.018316	0.010524	0.008795	0.018602	0.023674	0.009211	0.012774						0.0135772	0.00595875	8	0.00210674		0.00782474
	Normalization	0.569733	1.55244	0.892003	0.745455	1.57669	2.00658	0.780715	1.08271						1.15079	0.505057	8	0.178565		0.00782474
		Parameter 1	Parameter 2	Parameter 3	Parameter 4	Parameter 5
	N305A	0.018252	0.013424	0.0044615	0.01759	0.014163									0.0135781	0.00550951	5	0.00246393		0.0127
	Normalization	1.54702	1.1378	0.378152	1.49091	1.20044									1.15087	0.46698	5	0.20884		0.0127
		Parameter 1	Parameter 2	Parameter 3	Parameter 4	Parameter 5	Parameter 6
	E360A	0.0064828	0.0067108	0.01916	0.025875	0.012092	0.0094148								0.0132892	0.00773195	6	0.00315656		0.0183528
	Normalization	0.549475	0.5688	1.62398	2.19314	1.0249	0.797988								1.12638	0.655352	6	0.267546		0.0183528

## Sheet: Figure 3f
Figure 3f
								AVE	STDEV	n	SEM		t-test
		Parameter 1	Parameter 2	Parameter 3
	MCT2	1.68096	1.71669	1.64497				1.68087	0.0358601	3	0.0207038
		Parameter 1	Parameter 2	Parameter 3
	R143A	0.93665	0.93128	1.05488				0.97427	0.0698619	3	0.0403348		4.94818e-05

## Sheet: Figure 3g
Figure 3g
								AVE	STDEV	n	SEM		t-test
		Parameter 1	Parameter 2	Parameter 3
	MCT2	0.04608	0.03338	0.04705				0.04217	0.0076278	3	0.00440391
		Parameter 1	Parameter 2	Parameter 3
	R143A	0.07268	0.22557	0.24379				0.18068	0.0939734	3	0.0542555		0.0318363

## Sheet: Figure 4d
Figure 4d
															AVE	STDEV	n	SEM		t-test
		Parameter 1	Parameter 2	Parameter 3	Parameter 4	Parameter 5	Parameter 6	Parameter 7	Parameter 8	Parameter 9	Parameter 10	Parameter 11	Parameter 12
	WT	0.014073	0.019888	0.014779	0.019615	0.019662	0.024659	0.014306	0.027543	0.023473	0.01939	0.019153	0.01833		0.0195726	0.00412791	12	0.00119162
	Normalization	1.19281	1.68569	1.25265	1.66255	1.66653	2.09007	1.21256	2.33452	1.98955	1.64348	1.62339	1.55363		1.65895	0.349877	12	0.101001
		Parameter 1	Parameter 2	Parameter 3	Parameter 4	Parameter 5	Parameter 6
	Negative	0.011373	0.011131	0.013635	0.010459	0.011666	0.012525								0.0117982	0.00112596	6	0.000459672		0.00019423
	Normalization	0.963963	0.943452	1.15569	0.886494	0.988798	1.06161								1	0.0954354	6	0.0389613		0.00019423
		Parameter 1	Parameter 2	Parameter 3	Parameter 4	Parameter 5	Parameter 6	Parameter 7	Parameter 8
	Y34F	0.01205	0.016314	0.018237	0.012979	0.016576	0.005974	0.0088602	0.012232						0.0129028	0.00412512	8	0.00145845		0.00116725
	Normalization	1.02135	1.38276	1.54575	1.10009	1.40496	0.50635	0.750981	1.03677						1.09363	0.349641	8	0.123617		0.00116725
		Parameter 1	Parameter 2	Parameter 3	Parameter 4	Parameter 5
	K38D	0.0089514	0.016928	0.0071336	0.0049874	0.02431									0.0124621	0.00801414	5	0.00358403		0.0134053
	Normalization	0.758711	1.4348	0.604636	0.422727	2.06049									1.05627	0.67927	5	0.303779		0.0134053
		Parameter 1	Parameter 2	Parameter 3	Parameter 4	Parameter 5
	Y70A	0.021002	0.021705	0.035851	0.021814	0.011569									0.0223882	0.00867497	5	0.00387956		0.184313
	Normalization	1.78011	1.83969	3.03869	1.84893	0.980576									1.8976	0.735281	5	0.328828		0.184313
		Parameter 1	Parameter 2	Parameter 3	Parameter 4	Parameter 5
	F262A	0.025376	0.021765	0.014085	0.015373	0.024057									0.0201312	0.00511825	5	0.00228895		0.407639
	Normalization	2.15084	1.84478	1.19383	1.303	2.03905									1.7063	0.433818	5	0.194009		0.407639
		Parameter 1	Parameter 2	Parameter 3	Parameter 4	Parameter 5	Parameter 6	Parameter 7	Parameter 8
	R297L	0.010717	0.0065368	0.014965	0.013917	0.012141	0.024775	0.012139	0.010329						0.01319	0.00532732	8	0.00188349		0.00368468
	Normalization	0.908361	0.554052	1.26842	1.17959	1.02906	2.0999	1.02889	0.875475						1.11797	0.451538	8	0.159643		0.00368468
		Parameter 1	Parameter 2	Parameter 3	Parameter 4
	R297D	0.014584	0.0072688	0.002422	0.010918										0.0087982	0.005195	4	0.0025975		0.000394686
	Normalization	1.23612	0.616096	0.205286	0.925398										0.745726	0.440323	4	0.220161		0.000394686
		Parameter 1	Parameter 2	Parameter 3	Parameter 4	Parameter 5
	F351A	0.022899	0.012046	0.012978	0.019128	0.0075049									0.0149112	0.0060907	5	0.00272384		0.0419957
	Normalization	1.94089	1.02101	1.1	1.62127	0.636107									1.26386	0.516241	5	0.23087		0.0419957
		Parameter 1	Parameter 2	Parameter 3	Parameter 4	Parameter 5	Parameter 6
	S355G	0.015992	0.007307	0.012539	0.0086569	0.02033	0.007685								0.012085	0.00524198	6	0.00214003		0.00215013
	Normalization	1.35546	0.619334	1.06279	0.73375	1.72315	0.651372								1.02431	0.444305	6	0.181387		0.00215013
		Parameter 1	Parameter 2	Parameter 3	Parameter 4	Parameter 5
	S355A	0.010638	0.012549	0.0046667	0.015719	0.022358									0.0131861	0.00651955	5	0.00291563		0.0133151
	Normalization	0.901666	1.06364	0.395545	1.33233	1.89504									1.11764	0.55259	5	0.247126		0.0133151

## Sheet: Figure 4e
Figure 4e
															AVE	STDEV	n	SEM		t-test
		Parameter 1	Parameter 2	Parameter 3	Parameter 4	Parameter 5	Parameter 6	Parameter 7	Parameter 8	Parameter 9	Parameter 10	Parameter 11	Parameter 12
	WT	0.014073	0.019888	0.014779	0.019615	0.019662	0.024659	0.014306	0.027543	0.023473	0.01939	0.019153	0.01833		0.0195726	0.00412791	12	0.00119162
	Normalization	1.19281	1.68569	1.25265	1.66255	1.66653	2.09007	1.21256	2.33452	1.98955	1.64348	1.62339	1.55363		1.65895	0.349877	12	0.101001
		Parameter 1	Parameter 2	Parameter 3	Parameter 4	Parameter 5	Parameter 6
	Negative	0.011373	0.011131	0.013635	0.010459	0.011666	0.012525								0.0117982	0.00112596	6	0.000459672		0.00019423
	Normalization	0.963963	0.943452	1.15569	0.886494	0.988798	1.06161								1	0.0954354	6	0.0389613
		Parameter 1	Parameter 2	Parameter 3
	D293N	0.0428	0.025433	0.013536											0.0272563	0.014717	3	0.00849684		0.0543041
	Normalization	3.62768	2.15567	1.1473											2.31022	1.24739	3	0.720183

## Sheet: Figure 4f
Figure 4f
										AVE	STDEV	n	SEM		t-test
		Parameter 1	Parameter 2	Parameter 3	Parameter 4	Parameter 5	Parameter 6
	MCT2	-0.021696	-0.014222	-0.012917	-0.01583	-0.015579	-0.013275			-0.0155865	0.0032161	6	0.00131297
	ABS	0.021696	0.014222	0.012917	0.01583	0.015579	0.013275			0.0155865	0.0032161	6	0.00131297
	Normalization	3.50384	2.29681	2.08605	2.5565	2.51596	2.14387			2.51717	0.51939	6	0.21204
		Parameter 1	Parameter 2	Parameter 3	Parameter 4	Parameter 5	Parameter 6	Parameter 7
	Negative	-0.003201	-0.0076213	-0.0052	-0.0079	-0.007254	-0.0058887	-0.0062795		-0.00619207	0.00179493	7	0.00067842		1.47732e-05
	ABS	0.003201	0.0076213	0.0052	0.0079	0.007254	0.0058887	0.0062795		0.00619207	0.00179493	7	0.00067842		1.47732e-05
	Normalization	0.516951	1.23082	0.839784	1.27583	1.1715	0.951006	1.01412		1	0.289876	7	0.109563		1.47732e-05
		Parameter 1	Parameter 2	Parameter 3	Parameter 4	Parameter 5
	D293N	-0.00961	-0.01455	-0.01329	-0.0083	-0.00693				-0.010536	0.00326179	5	0.00145872		0.01492
	ABS	0.00961	0.01455	0.01329	0.0083	0.00693				0.010536	0.00326179	5	0.00145872		0.01492
	Normalization	1.55198	2.34978	2.14629	1.34042	1.11917				1.70153	0.526769	5	0.235578		0.01492

[truncated: 2 more sheets: Supplementary Figure 10a, Supplementary Figure 10b]
